# Supplementary material for: Production and Characterization of Nucleocapsid and RBD Cocktail Antigens of SARS-CoV-2 in Nicotiana benthamiana Plant as a Vaccine Candidate against COVID-19
Source: Vaccines (Basel). 2021 Nov 17;9(11):1337. doi: 10.3390/vaccines9111337 (PMC8621474; doi:10.3390/vaccines9111337)
Supplement: Supplementary file 1 [file vaccines-09-01337-s001.zip]

Archive with 1 entries (1 files):
- vaccines-1396972-supplementary.pdf
